# Supplementary material for: The Effect of Different Growth Stages of Black Chokeberry Fruits on Phytonutrients, Anti-Lipase Activity, and Antioxidant Capacity
Source: Molecules. 2022 Nov 19;27(22):8031. doi: 10.3390/molecules27228031 (PMC9695515; doi:10.3390/molecules27228031)
Supplement: Supplementary file 1 [file molecules-27-08031-s001.zip]

Archive with 1 entries (1 files):
- molecules-2036211-supplementary.pdf
